# Supplementary material for: Validation of an Automated, End-to-End Metagenomic Sequencing Assay for Agnostic Detection of Respiratory Viruses
Source: J Infect Dis. 2024 May 2;230(6):e1245–53. doi: 10.1093/infdis/jiae226 (PMC11646614; doi:10.1093/infdis/jiae226)
Supplement: jiae226_Supplementary_Data [file jiae226_supplementary_data.zip]

Archive with 10 entries (10 files):
- RAPID-mNGS_JID_Supplementary_Methods_MAR28_2024.docx
- Supplementary_Figure_1.docx
- Supplementary_Figure_2.docx
- Supplementary_Figure_3.docx
- Supplementary_Figure_4.docx
- Supplementary_Figure_5.docx
- Supplementary_Table_1.docx
- Supplementary_Table_2.docx
- Supplementary_Table_3.docx
- Supplementary_Table_4.docx
